# Supplementary material for: Trait heritability in major transitions
Source: BMC Biol. 2018 Dec 13;16:145. doi: 10.1186/s12915-018-0612-6 (PMC6293664; doi:10.1186/s12915-018-0612-6)
Supplement: Supplementary file 3 — Python script for fixed developmental instability (σ = 0.25) and varying between-collective environmental effects on cell size. This script generates Fig. 2b. (PY 9 kb) [file 12915_2018_612_MOESM3_ESM.py]

#!/usr/bin/env python3
# -*- coding: utf-8 -*-
"""
Created on Sun Jan 14 18:17:45 2018

@author: seyed
"""
import numpy as np
np.set_printoptions(threshold=np.nan)
import math
from scipy.stats import linregress
import matplotlib.pyplot as plt
import pandas as pd
import random


cell_genos=np.linspace(1,2,10)
st_dev_cell=0.25

st_dev_group=0.25

st_dev_cluster=0.0001
number_of_stdevs=5 #this name is a bit confusing, but this is the number of different st_devs to be run in the iteration
replicates=10

#use these lists for running multiple iterations of cell and group stdevs
group_stdev_iterator=np.linspace(.0001,st_dev_cell,number_of_stdevs)
cell_stdev_iterator=np.linspace(.0001,st_dev_group,number_of_stdevs)
cluster_stdv_iterator=np.linspace(.0001,st_dev_cluster,number_of_stdevs)

group_sizes=[]
st_dev_cells=[]
st_dev_groups=[]
slope_cell=[]
slope_group_volume=[]
slope_group_radius=[]
slope_group_settling=[]
stdev_list = [ [] for i in range(number_of_stdevs) ]	
group_sizes_list = [ [] for i in range(len(cell_genos)) ]
#print(group_sizes_list)
time_step=8 #number of generation
gs=32 #is the average number of cells per group from 2 to 32
mean9=[]
mean2=[]
x_1=[-1,34]
y_1=[1,1]
for ii in range(0,len(stdev_list)):
    #st_dev_cell=cell_stdev_iterator[ii]                 #Control simga, developmental noise 
    st_dev_group=group_stdev_iterator[ii]               #Control sigma prime, the environment instability
    #st_dev_cluster=cluster_stdv_iterator[ii]           #Control CVN, coeffieicnt of vriation of the groups
    for a in np.arange(2,gs+2,2):
        cluster_size=a
        cluster_std=a*st_dev_cluster
        for b in range(0,10):
            #st_dev_cell=cell_stdev_iterator[ii]
            #st_dev_group=group_stdev_iterator[ii]
            cell_x=np.array([])
            cell_y=np.array([])
            pop=np.zeros((len(cell_genos)*cluster_size,10))
            np.set_printoptions(threshold=np.nan)
            for i in range(0,np.shape(pop)[0]):
                pop[i][0]=i #Number each cell
                pop[i][1]=cell_genos[math.floor(i/cluster_size)]
                pop[i][2]=np.random.normal(pop[i][1],st_dev_cell)
                pop[i][4]=math.floor(i/cluster_size)
            curr_gen=pop
                
            for j in range(1,time_step+1): #looping through generations
                #print("len curr_gen=%d\n" %len(curr_gen))
                #print(np.shape(curr_gen))
                cluster_IDs=np.zeros(2**j)
                k=j-1
    
                pre_gen_CI=np.zeros(2**k)
                    
                    #print("2^j = %f"%2**j)
                for i in range(len(cluster_IDs)):
                    cluster_IDs[i]=len(cluster_IDs)-1+i
                for i in range(2**(j-1)):
                    pre_gen_CI[i]=len(pre_gen_CI)-1+i
                    #print(cluster_IDs)
                    #print(pre_gen_CI)
                nex_gen=np.zeros([1,10])
                per_gen=len(cell_genos)*cluster_size*2**j
                cluster_variance_factor=np.random.normal(1,st_dev_group)
                cell_max=int(max(curr_gen[:,0]))+1
                cluster_counter=int(max(curr_gen[:,4]))+1
                y=cell_max
                next_gen=np.zeros([1,10])     
                num_clusters=len(cell_genos)*2**j #total number of clusters for each generation
                par_clusters_ID=[[] for i in range(len(cell_genos))]
                                     
                #print(par_uni_clus_ID[9])
                for iii in range(num_clusters): 
                    cluster_variance_factor=np.random.normal(1,st_dev_group)
                    extra=np.mod(cluster_counter+iii,len(cell_genos))
                    xx=(cluster_counter+iii-extra)/len(cell_genos)
                    #print(xx)
                    for k in range(len(cluster_IDs)):
                        if xx == cluster_IDs[k]:
                            par_clu_co=pre_gen_CI[int(k/2)] #parents cluster counter
                    par_cluster_id=par_clu_co*10+extra 
                        
                    par=np.zeros([1,10])
                    cs=int(np.random.normal(cluster_size+0.455,cluster_std))
                        #cs=cluster_size
                        #print(cs)
                    if cs <= 0:
                        cs=1
                    cluster=np.zeros([cs,10])
                    #This loop is for finding the cells in the previous generation with the appropriate Cell genetic size
                    for ij in range(len(curr_gen)):
                        if par_cluster_id == curr_gen[ij][4]:
                            par=np.vstack([par,curr_gen[ij]])
                    part_can=par[1:] #parent candidates
                    #print(part_can[:,4])
                        
                    #The loop is for choosing a random parent for a cell in the new cluster
                    aux0=np.arange(len(part_can))
                    for n in range(len(cluster)):
                            
                        aux1=random.choice(aux0)
                        parent=part_can[aux1]
                        if len(aux0) > 1:
                            aux0=np.setdiff1d(aux0,np.array([aux1]))
                        else:
                            aux0=np.arange(len(part_can))
                            
                        #parent=part_can[n]
                        #print(parent)
                        #print(cell_genos[np.mod(cluster_counter+i,10)])
                        #print(parent[1])
                        cluster[n][0]=y+n
                        cluster[n][1]=cell_genos[np.mod(cluster_counter+iii,10)]
                        cluster[n][2]=np.random.normal(cluster[n][1],st_dev_cell)*cluster_variance_factor
                        cluster[n][3]=parent[0]
                        cluster[n][4]=cluster_counter+iii
                        cluster[n][5]=parent[4]
                        cluster[n][6]=0
                        cluster[n][7]=0
                        cluster[n][8]=0
                        cluster[n][9]=parent[2]
                            
                    y=len(cluster)+y
                    cell_max=int(max(curr_gen[:,0]))+1+len(cluster)
                    nex_gen=np.vstack([nex_gen,cluster])
                    #cell_x=np.append(cell_x,[nex_gen[:,9]])
                    #cell_y=np.append(cell_y,[nex_gen[:,2]])
                curr_gen=nex_gen[1:]
                pop=np.vstack([pop,curr_gen])
                ng=nex_gen[1:]
                     
                        #pop=np.vstack([pop,cluster])
                    #print(len(part_can[:,0]))
                    #print(y)
                
            np.savetxt("Figure2b_data.csv", pop, delimiter=",")
            cell_x=pop[:,9]
            cell_y=pop[:,2]
            cell_x=cell_x[len(cell_genos)*cluster_size+1:]
            cell_y=cell_y[len(cell_genos)*cluster_size+1:]
            mean9.append(np.mean(cell_x))
            mean2.append(np.mean(cell_y))
            #linear regression of parent on offspring phenotype
            #print("slope of parent-offspring regression for CELL size is", linregress(cell_x,cell_y)[0])
                
            #Pandas dataframe work isolating groups
            df=pd.DataFrame(pop)
            size_by_ID=df.groupby(4)[2].sum()
            #print(np.shape(size_by_ID))
            parent_by_ID=df.groupby(4)[5].mean()
            #print(np.shape(parent_by_ID))
            joined=pd.concat([size_by_ID,parent_by_ID], axis=1, ignore_index=True)    
            parent_size=[]
            for i in range(0,len(joined[0])):
                j=joined[1][i]
                parent_size.append(joined[0][j])
            offspring_size=joined[0]
            parent_size_cleaned=list(parent_size[len(cell_genos):])
            offspring_size_cleaned=list(offspring_size[len(cell_genos):])
            #print(linregress(cell_x,cell_y)[0],"   ",linregress(parent_size_cleaned,offspring_size_cleaned)[0])
                
                
            #print(linregress(cell_x,cell_y)[0])
                
            tempratio=(linregress(parent_size_cleaned,offspring_size_cleaned)[0]) / (linregress(cell_x,cell_y)[0])   
                
            #print(linregress(cell_x,cell_y)[0],"   ",linregress(parent_size_cleaned,offspring_size_cleaned)[0])
            if tempratio < .9 or tempratio > 2.5:
                print('tempratio', tempratio, ' st_dev_cell=', st_dev_cell, ' cluster size=', cs)
            #print(linregress(parent_size_cleaned,offspring_size_cleaned)[0])
            stdev_list[ii].append(tempratio)
            group_sizes_list[ii].append(a)
#for i in np.arange(0,len(pop)-pervious_gen,4):
#int(np.random.normal(cluster_size,cluster_std))
#print(np.shape(pop))
    
cmap = plt.get_cmap('rainbow')
colors = [cmap(i) for i in np.linspace(0, 1, len(stdev_list))]

#print "group_sizes", group_sizes, len(group_sizes)
#print "stdev_list[4]", stdev_list[0], len(stdev_list[0])
#print "group_sizes_list[4]", group_sizes_list[0], len(group_sizes_list[0])

for i, color in enumerate(colors, start=0):
    #print(len(group_sizes_list[i]))
    #print(len(stdev_list[i]))
    plt.scatter(group_sizes_list[i],stdev_list[i], color=color, alpha=.5)
plt.plot(x_1,y_1,'--',color='k')
plt.xlim(1,gs+1)
plt.xlabel('Mean number of cells per group')
plt.ylabel('Ratio of group to cellular-level heritability for size')
plt.savefig("2B.png" %(st_dev_group), dpi=300)
plt.savefig("2B.pdf" %(st_dev_group))


#print(max(pop[:,0]))
print("Col 9", np.mean(mean9))
print("Col 2", np.mean(mean2))
