# Supplementary material for: Trait heritability in major transitions
Source: BMC Biol. 2018 Dec 13;16:145. doi: 10.1186/s12915-018-0612-6 (PMC6293664; doi:10.1186/s12915-018-0612-6)
Supplement: Supplementary file 4 — Python script for simulation of collective volume. This script generates Fig. 3a. (PY 13 kb) [file 12915_2018_612_MOESM4_ESM.py]

#!/usr/bin/env python3
# -*- coding: utf-8 -*-
"""
Created on Sun Jan 28 01:03:44 2018

@author: seyed
"""
# -*- coding: utf-8 -*-
"""
Created on Wed Jan 06 10:26:07 2016

@author: wratcliff3
"""

import numpy as np
np.set_printoptions(threshold=np.nan)
import math
from scipy.stats import linregress
import pandas as pd
import random


cell_genos=np.linspace(1,2,10)
cluster_size=32
st_dev_cell=0.25
st_dev_group=0.25
st_dev_cluster=0.25
replicates=1 #keep to 1 for now until an averaging function is implemented, otherwise it won't plot in 3d
granularity=32 #number of x and y values to calculate (higher=more fine grained). This will generate an n x n grid for plotting relative heritability (in the paper we use 32 x 32 = 1024 points).


group_sizes=[]
st_dev_cells=[]
st_dev_groups=[]
slope_cell=[]
slope_group_volume=[]
slope_group_radius=[]
slope_group_settling=[]
cell_stdev_plotting_list=[]
group_stdev_plotting_list=[]
relative_heritability=[]
time_step=8    #this is equivalent to the number of generations the seed population of 10 clusters (each with a different genetic mean size) goes through.
"""So, here's how the population is initialized:
Col 1: Cell ID (#)
Col 2: Cell genetic size
Col 3: Cellular phenotype
Col 4: Cell parent
Col 5: Cluster ID (#)
Col 6: Cluster parent
Col 7: empty
Col 8: empty
Col 9: empty
Col 10: Cell parental phenotype"""
mean9=[]
mean2=[]
cluster_size=24
for ii in np.linspace(0.0001,st_dev_cell,granularity):
    for a in np.linspace(0.0001,st_dev_cluster,granularity):
        for b in range(0,replicates):
            st_dev_cell=ii                          #control the developmental noise
            cluster_std=0.00001                     #control the CVN  
            st_dev_group=a                          #control the environment noise
            #st_dev_cell=cell_stdev_iterator[ii]
            #st_dev_group=group_stdev_iterator[ii]
            cell_x=np.array([])
            cell_y=np.array([])
            pop=np.zeros((len(cell_genos)*cluster_size,10))
            np.set_printoptions(threshold=np.nan)
            for i in range(0,np.shape(pop)[0]):
                pop[i][0]=i #Number each cell
                pop[i][1]=cell_genos[math.floor(i/cluster_size)]
                pop[i][2]=np.random.normal(pop[i][1],st_dev_cell)
                pop[i][4]=math.floor(i/cluster_size)
            curr_gen=pop
                
            for j in range(1,time_step+1): #looping through generations
                #print("len curr_gen=%d\n" %len(curr_gen))cluster_size
                #print(np.shape(curr_gen))
                cluster_IDs=np.zeros(2**j)
                k=j-1
    
                pre_gen_CI=np.zeros(2**k)
                    
                    #print("2^j = %f"%2**j)
                for i in range(len(cluster_IDs)):
                    cluster_IDs[i]=len(cluster_IDs)-1+i
                for i in range(2**(j-1)):
                    pre_gen_CI[i]=len(pre_gen_CI)-1+i
                    #print(cluster_IDs)
                    #print(pre_gen_CI)
                nex_gen=np.zeros([1,10])
                per_gen=len(cell_genos)*cluster_size*2**j
                cluster_variance_factor=np.random.normal(1,st_dev_group)
                cell_max=int(max(curr_gen[:,0]))+1
                cluster_counter=int(max(curr_gen[:,4]))+1
                y=cell_max
                next_gen=np.zeros([1,10])     
                num_clusters=len(cell_genos)*2**j #total number of clusters for each generation
                par_clusters_ID=[[] for i in range(len(cell_genos))]
                                     
                #print(par_uni_clus_ID[9])
                for iii in range(num_clusters): 
                    cluster_variance_factor=np.random.normal(1,st_dev_group)
                    extra=np.mod(cluster_counter+iii,len(cell_genos))
                    xx=(cluster_counter+iii-extra)/len(cell_genos)
                    #print(xx)
                    for k in range(len(cluster_IDs)):
                        if xx == cluster_IDs[k]:
                            par_clu_co=pre_gen_CI[int(k/2)] #parents cluster counter
                    par_cluster_id=par_clu_co*10+extra 
                        
                    par=np.zeros([1,10])
                    cs=int(np.random.normal(cluster_size+0.455,cluster_size*cluster_std))
                        #cs=cluster_size
                        #print(cs)
                    if cs <= 0:
                        cs=1
                    cluster=np.zeros([cs,10])
                    #This loop is for finding the cells in the previous generation with the appropriate Cell genetic size
                    for ij in range(len(curr_gen)):
                        if par_cluster_id == curr_gen[ij][4]:
                            par=np.vstack([par,curr_gen[ij]])
                    part_can=par[1:] #parent candidates
                    #print(part_can[:,4])
                        
                    #The loop is for choosing a random parent for a cell in the new cluster
                    aux0=np.arange(len(part_can))
                    for n in range(len(cluster)):
                            
                        aux1=random.choice(aux0)
                        parent=part_can[aux1]
                        if len(aux0) > 1:
                            aux0=np.setdiff1d(aux0,np.array([aux1]))
                        else:
                            aux0=np.arange(len(part_can))
                            
                        #parent=part_can[n]
                        #print(parent)
                        #print(cell_genos[np.mod(cluster_counter+i,10)])
                        #print(parent[1])
                        cluster[n][0]=y+n
                        cluster[n][1]=cell_genos[np.mod(cluster_counter+iii,10)]
                        cluster[n][2]=np.random.normal(cluster[n][1],st_dev_cell)*cluster_variance_factor
                        cluster[n][3]=parent[0]
                        cluster[n][4]=cluster_counter+iii
                        cluster[n][5]=parent[4]
                        cluster[n][6]=0
                        cluster[n][7]=0
                        cluster[n][8]=0
                        cluster[n][9]=parent[2]
                            
                    y=len(cluster)+y
                    cell_max=int(max(curr_gen[:,0]))+1+len(cluster)
                    nex_gen=np.vstack([nex_gen,cluster])
                    #cell_x=np.append(cell_x,[nex_gen[:,9]])
                    #cell_y=np.append(cell_y,[nex_gen[:,2]])
                curr_gen=nex_gen[1:]
                pop=np.vstack([pop,curr_gen])
                ng=nex_gen[1:]
                     
                        #pop=np.vstack([pop,cluster])
                    #print(len(part_can[:,0]))
                    #print(y)
                
            np.savetxt("Figure-3a-data.csv", pop, delimiter=",")
            cell_x=pop[:,9]
            cell_y=pop[:,2]
            cell_x=cell_x[len(cell_genos)*cluster_size+1:]
            cell_y=cell_y[len(cell_genos)*cluster_size+1:]
            mean9.append(np.mean(cell_x))
            mean2.append(np.mean(cell_y))
            
            #Pandas dataframe work isolating groups
            df=pd.DataFrame(pop)
            size_by_ID=df.groupby(4)[2].sum()
            parent_by_ID=df.groupby(4)[5].mean()
            joined=pd.concat([size_by_ID,parent_by_ID], axis=1, ignore_index=True)
            parent_size=[]
            for i in range(0,len(joined[0])):
                j=joined[1][i]
                parent_size.append(joined[0][j])  
            offspring_size=joined[0]
            parent_size_cleaned=list(parent_size[len(cell_genos):])
            offspring_size_cleaned=list(offspring_size[len(cell_genos):])
            
            #removing higher order calculations to make it faster
            
            parent_radius=[]
            offspring_radius=[]
            for i in range(0,len(parent_size_cleaned)):
                parent_radius.append(((3.*parent_size_cleaned[i]/(4.*math.pi))**(1./3.))/(np.sqrt(32)*2)) #manual check of this calculation confirmed it is correct
            for i in range(0,len(offspring_size_cleaned)):
                offspring_radius.append(((3.*offspring_size_cleaned[i]/(4.*math.pi))**(1./3.))/(np.sqrt(32)*2))
            """
            parent_radius=[]
            offspring_radius=[]
            for i in range(0,len(parent_size_cleaned)):
                parent_radius.append(parent_size_cleaned[i]/(np.sqrt(32)*2)) #manual check of this calculation confirmed it is correct
            for i in range(0,len(offspring_size_cleaned)):
                offspring_radius.append(offspring_size_cleaned[i]/(np.sqrt(32)*2))
            """
            parent_stokes=[]
            offspring_stokes=[]
            for i in range(0,len(parent_size_cleaned)):
                parent_stokes.append((9.81*(2*parent_radius[i])**2*(.1)) / (18.*1.002)) #Manual check of this calculation confirms it is correct. #9.81 is m/s gravity, then diameter (in Meters, which we might want to change!), then difference in density of particles from fluid, dividied by 18*the dynamic viscosity of water, which I chose 20deg C as the temp. http://www.calculatoredge.com/new/stroke.htm and http://www.engineeringtoolbox.com/water-dynamic-kinematic-viscosity-d_596.html
            for i in range(0,len(offspring_size_cleaned)):
                offspring_stokes.append((9.81*(2*offspring_radius[i])**2*(.1)) / (18.*1.002)) #9.81 is m/s gravity, then diameter, then difference in density of particles from fluid, dividied by 18*the dynamic viscosity of water, which I chose 20deg C as the temp. http://www.calculatoredge.com/new/stroke.htm and http://www.engineeringtoolbox.com/water-dynamic-kinematic-viscosity-d_596.html    
            
            parent_logistic=[]
            offspring_logistic=[]
            for i in range(0,len(parent_size_cleaned)):
                parent_logistic.append(1/parent_radius[i] - 0.1*parent_radius[i]**2) #manual check of this calculation confirmed it is correct
            for i in range(0,len(offspring_size_cleaned)):
                offspring_logistic.append(1/offspring_radius[i] - 0.1*offspring_radius[i]**2)
            #print "slope of parent-offspring regression for GROUP volume is", linregress(parent_size_cleaned,offspring_size_cleaned)[0]
            #print "slope of parent-offspring regression for GROUP radius is", linregress(parent_radius,offspring_radius)[0]
            #print "slope of parent-offspring regression for GROUP settling speed is", linregress(parent_stokes,offspring_stokes)[0]
            #print "size", parent_size_cleaned[1], len(parent_size_cleaned)
            #print "radius", parent_radius[1], len(parent_radius)
            #print "stokes", parent_stokes[1], len(parent_stokes)
            #print "heritability groups", (linregress(parent_size_cleaned,offspring_size_cleaned)[0])
            #print "heritability cells", (linregress(cell_x,cell_y)[0])      
            tempratio=(linregress(parent_size_cleaned,offspring_size_cleaned)[0]) / (linregress(cell_x,cell_y)[0])   
            cell_stdev_plotting_list.append(ii)
            group_stdev_plotting_list.append(a)
            relative_heritability.append(tempratio)
            if tempratio < .9 or tempratio > 2.5:
                print('tempratio', tempratio, ' st_dev_cell=', st_dev_cell)
"""
print("cell_stdev_plotting_list", cell_stdev_plotting_list)
print("group_stdev_plotting_list", group_stdev_plotting_list)
print("relative_heritability", relative_heritability)
"""
np.savetxt("volume.csv", list(zip(cell_stdev_plotting_list, group_stdev_plotting_list, relative_heritability)), delimiter=",")

print("Col 9", np.mean(mean9))
print("Col 2", np.mean(mean2))


import matplotlib
from mpl_toolkits.mplot3d import Axes3D
from matplotlib import cm
import matplotlib.pyplot as plt
from matplotlib.mlab import griddata


levels1=np.arange(0.85, 1.65,.01)
levels2=np.arange(0.85, 1.65,.01)
edge_removal=0

fig = plt.figure()
data = np.genfromtxt("volume.csv", dtype=float, delimiter=',') 
x = data[:,0]
y = data[:,1]
z = data[:,2]
xi = np.linspace(min(x)-edge_removal, max(x)+edge_removal)
yi = np.linspace(min(y)-edge_removal, max(y)+edge_removal)
X, Y = np.meshgrid(xi, yi)
Z = griddata(x, y, z, xi, yi, interp='linear')
plt.contourf(X,Y,Z, levels1, inline=1, cmap=plt.cm.jet, fontsize=10, extend='both')
plt.colorbar()
plt.contour(X, Y, Z, (1,), colors = 'm', linewidths = 2, hold='on')    
plt.xlabel('Developmental instability affecting just cells (St. Dev.)')
plt.ylabel('Environmental effect varying all cells in a group (St. Dev.).')    
#plt.title('Relative heritability')


x1=np.arange(50)
y1=np.arange(50)

a = plt.axes([0.21, 0.69, 0.17, 0.17])
a.patch.set_alpha(0.3)
a.spines['right'].set_visible(False)
a.spines['top'].set_visible(False)
a.yaxis.set_ticks_position('left')
a.xaxis.set_ticks_position('bottom')

plt.plot(x1,y1, '-', color='purple',linewidth=2)
plt.xlabel("Vol. cells in cluster", fontsize=10, fontweight='bold', color='white')
plt.ylabel("Cluster volume", fontsize=10, fontweight='bold', color='white')

plt.xticks([0,25,50], fontsize=10, fontweight='bold', color='white')
plt.yticks([0, 25, 50], fontsize=10, fontweight='bold', color='white')
#a.yaxis.set_color('white')
#a.xaxis.set_color('white')
a.spines['left'].set_color('white')
a.spines['bottom'].set_color('white')
plt.savefig("3a.png", dpi=300, transparent=True) 
plt.savefig("3a.svg", transparent=True)
plt.savefig("3a.pdf", transparent=True)

plt.savefig("Size_Relative_heritability.png", dpi=300) 
plt.savefig("Size_Relative_heritability.pdf") 
